# Supplementary material for: Structure Characterization of Four New Sesquiterpene Pyridine Alkaloids from Tripterygium wilfordii Hook. f. and Anti-Inflammatory Activity Evaluations
Source: Molecules. 2024 Nov 8;29(22):5284. doi: 10.3390/molecules29225284 (PMC11596599; doi:10.3390/molecules29225284)
Supplement: Supplementary file 1 [file molecules-29-05284-s001.zip]

Archive with 1 entries (1 files):
- molecules-3255957-supplementary.pdf
